# Supplementary material for: Association Study of SPARCL1 Gene Polymorphisms in Ischemic Stroke
Source: Genes (Basel). 2025 Aug 26;16(9):1007. doi: 10.3390/genes16091007 (PMC12469447; doi:10.3390/genes16091007)
Supplement: Supplementary file 1 [file genes-16-01007-s001.zip]

Archive with 1 entries (1 files):
- genes-3801460-supplementary.pdf
